# Supplementary material for: Targeted Biologic Therapies for Hidradenitis Suppurativa
Source: Int J Mol Sci. 2025 Sep 12;26(18):8887. doi: 10.3390/ijms26188887 (PMC12469770; doi:10.3390/ijms26188887)
Supplement: Supplementary file 1 [file ijms-26-08887-s001.zip]

Archive with 1 entries (1 files):
- ijms-3762861-supplementary.pdf
